# Supplementary material for: The Impact of Winter Cover Crops on Soil Nematode Communities and Food Web Stability in Corn and Soybean Cultivation
Source: Microorganisms. 2024 Oct 18;12(10):2088. doi: 10.3390/microorganisms12102088 (PMC12045143; doi:10.3390/microorganisms12102088)
Supplement: Supplementary file 1 [file microorganisms-12-02088-s001.zip]

Archive with 1 entries (1 files):
- microorganisms-3251932-supplementary materials.pdf
